# Supplementary material for: ON/OFF and Beyond - A Boolean Model of Apoptosis
Source: PLoS Comput Biol. 2009 Dec 11;5(12):e1000595. doi: 10.1371/journal.pcbi.1000595 (PMC2781112; doi:10.1371/journal.pcbi.1000595)
Supplement: Protocol S3 — The model can be opened with CNA which is a package for MATLAB and is available for free for academic use on http://www.mpi-magdeburg.mpg.de/projects/cna/cna.html. The needed MATLAB license is with costs. The download includes a manual. After starting CNA a new project has to be declared using the given folder ‘ApoptosisModel’ as subdirectory which also includes the network map (apoptosismap.bmp). The textboxes are optimized for width 0.01, height 0.02 and font size 8. To reproduce the logical steady state simulation always first set the default scenario. (0.09 MB ZIP) [file pcbi.1000595.s007.zip]

Archive with 7 entries (6 files):
- ApoptosisModel/apoptosismap.bmp
- ApoptosisModel/metabolites
- ApoptosisModel/metabolites_notes
- ApoptosisModel/reactions
- ApoptosisModel/reactions_notes
- ApoptosisModel/Thumbs.db
- ApoptosisModel/
