# Supplementary material for: ON/OFF and Beyond - A Boolean Model of Apoptosis
Source: PLoS Comput Biol. 2009 Dec 11;5(12):e1000595. doi: 10.1371/journal.pcbi.1000595 (PMC2781112; doi:10.1371/journal.pcbi.1000595)
Supplement: Protocol S3 — The model can be opened with CNA which is a package for MATLAB and is available for free for academic use on http://www.mpi-magdeburg.mpg.de/projects/cna/cna.html. The needed MATLAB license is with costs. The download includes a manual. After starting CNA a new project has to be declared using the given folder ‘ApoptosisModel’ as subdirectory which also includes the network map (apoptosismap.bmp). The textboxes are optimized for width 0.01, height 0.02 and font size 8. To reproduce the logical steady state simulation always first set the default scenario. (0.09 MB ZIP) [file pcbi.1000595.s007.zip › ApoptosisModel/metabolites]

FASL	FASL	NaN	0	518 65 1 1
FAS	FAS	NaN	0	518 114 1 1
DISC*	DISC*	NaN	0	518 269 1 1
proC8	proC8	NaN	0	439 294 1 1
C8*-FLIP	C8*-FLIP	NaN	0	689 360 1 1
C8*-DISC*	C8*-DISC*	NaN	0	518 360 1 1
FLIP	FLIP	NaN	0	604 301 1 1
TNF	TNF	NaN	0	246 65 1 1
complex1	complex1	NaN	0	383 184 1 1
complex2	complex2	NaN	0	383 294 1 1
T2RL	T2RL	NaN	0	646 65 1 1
T2R	T2R	NaN	0	646 114 1 1
C9*	C9*	NaN	0	1152 473 1 1
cyt-c	cyt-c	NaN	0	1083 424 1 1
smac-mimetics	smac-mimetics	NaN	0	982 65 1 1
C8*-comp2	C8*-comp2	NaN	0	383 413 1 1
tBid	tBid	NaN	0	793 274 1 1
C8*	C8*	NaN	0	518 416 1 1
C3*p17	C3*p17	NaN	0	518 530 1 1
apoptosis	apoptosis	NaN	0	518 783 1 1
XIAP	XIAP	NaN	0	382 501 1 1
C3*-XIAP	C3*-XIAP	NaN	0	624 496 1 1
smac-XIAP	smac-XIAP	NaN	0	625 454 1 1
IL-1	Interleukin-1	NaN	0	848 65 1 1
UV	UV-radiation	NaN	0	1152 65 1 1
NF-kB	nuclear_factor-kappa_B	NaN	0	1152 166 1 1
A20	A20	NaN	0	864 222 1 1
I-kBa	I-kBa	NaN	0	1088 218 1 1
IKK*	IKK*	NaN	0	903 124 1 1
housekeeping	housekeeping	1	0	1014 683 1 1
TNFR-1	TNFR-1	NaN	0	280 106 1 1
comp1-IKK*	comp1-IKK*	NaN	0	757 184 1 1
IKKdeact	IKKdeact	NaN	0	737 124 1 1
I-kBb	I-kBb	NaN	0	1088 256 1 1
I-kBe	I-kBe	NaN	0	1088 293 1 1
c-IAP	c-IAP	NaN	0	297 501 1 1
BIR1-2	BIR1-2	NaN	0	823 496 1 1
Insulin	Insulin	NaN	0	94 65 1 1
IR	InsulinRezeptor	NaN	0	94 136 1 1
IRS-P	IRS-P	NaN	0	94 201 1 1
PI3K	PI3K	NaN	0	94 246 1 1
Rac	Rac	NaN	0	19 348 1 1
PIP3	PIP3	NaN	0	94 292 1 1
PDK1	PDK1	NaN	0	94 337 1 1
Pak1	Pak1	NaN	0	19 416 1 1
PKB	PKB	NaN	0	265 337 1 1
PKC	PKC	NaN	0	94 382 1 1
Raf	Raf	NaN	0	205 416 1 1
MEK	MEK	NaN	0	19 491 1 1
Shc	Shc	NaN	0	61 458 1 1
Grb2-SOS	Grb2-SOS	NaN	0	99 521 1 1
Ras	Ras	NaN	0	99 566 1 1
ERK1/2	ERK1/2	NaN	0	72 623 1 1
p38	p38	NaN	0	124 623 1 1
JNK	JNK	NaN	0	227 273 1 1
IRS-P2	IRS-P2	NaN	0	151 104 1 1
IRS	IRS	NaN	0	160 169 1 1
RIP	RIP	NaN	0	265 184 1 1
TRADD	TRADD	NaN	0	265 143 1 1
TRAF2	TRAF2	NaN	0	265 214 1 1
FADD	FADD	NaN	0	477 224 1 1
C3*p20	C3*p20	NaN	0	518 473 1 1
Bid	Bid	NaN	0	740 301 1 1
Apaf-1	Apaf-1	NaN	0	1152 360 1 1
apopto	apopto	NaN	0	1152 416 1 1
C3*-c-IAP	C3*-c-IAP	NaN	0	343 589 1 1
PKA	PKA	NaN	0	19 292 1 1
Glucagon	Glucagon	NaN	0	19 65 1 1
GR	GR	NaN	0	19 122 1 1
cAMP	cAMP	NaN	0	19 235 1 1
P14-3-3	P14-3-3	NaN	0	738 413 1 1
Bad	Bad	NaN	0	792 337 1 1
Bcl-xl	Bcl-xl	NaN	0	902 252 1 1
Bad-14-3-3	Bad-14-3-3	NaN	0	850 413 1 1
Bax	Bax	NaN	0	945 292 1 1
AdCy	AdCy	NaN	0	19 178 1 1
GSK-3	GSK-3	NaN	0	265 394 1 1
PARP	PARP	NaN	0	604 741 1 1
ICAD	ICAD	NaN	0	580 651 1 1
gelsolin	gelsolin	NaN	0	453 741 1 1
CAD	CAD	NaN	0	518 698 1 1
NIK	NIK	NaN	0	445 86 1 1
RIP-deubi	RIP-deubi	NaN	0	458 194 1 1
smac	smac	NaN	0	983 360 1 1
P	P	NaN	0	647 229 1 1
C6	C6	NaN	0	382 450 1 1
