# Supplementary material for: ON/OFF and Beyond - A Boolean Model of Apoptosis
Source: PLoS Comput Biol. 2009 Dec 11;5(12):e1000595. doi: 10.1371/journal.pcbi.1000595 (PMC2781112; doi:10.1371/journal.pcbi.1000595)
Supplement: Protocol S3 — The model can be opened with CNA which is a package for MATLAB and is available for free for academic use on http://www.mpi-magdeburg.mpg.de/projects/cna/cna.html. The needed MATLAB license is with costs. The download includes a manual. After starting CNA a new project has to be declared using the given folder ‘ApoptosisModel’ as subdirectory which also includes the network map (apoptosismap.bmp). The textboxes are optimized for width 0.01, height 0.02 and font size 8. To reproduce the logical steady state simulation always first set the default scenario. (0.09 MB ZIP) [file pcbi.1000595.s007.zip › ApoptosisModel/metabolites_notes]

FASL    
FAS    
DISC*    
proC8    inactive form of caspase 8
C8*-FLIP    
C8*-DISC*    
FLIP    
TNF    
complex1    
complex2    
T2RL    
T2R    
C9*    
cyt-c    
smac-mimetics    
C8*-comp2    
tBid    
C8*    
C3*p17    
apoptosis    
XIAP    
C3*-XIAP    
smac-XIAP    
IL-1    
UV    
NF-kB    
A20    
I-kBa    
IKK*    
housekeeping    
TNFR-1    
comp1-IKK*    
IKKdeact    
I-kBb    
I-kBe    
c-IAP    
BIR1-2    
Insulin    
IR    
IRS-P    
PI3K    
Rac    
PIP3    
PDK1    
Pak1    
PKB    
PKC    
Raf    
MEK    
Shc    
Grb2-SOS    
Ras    
ERK1/2    
p38    
JNK    
IRS-P2    
IRS    
RIP    
TRADD    
TRAF2    
FADD    
C3*p20    
Bid    
Apaf-1    
apopto    
C3*-c-IAP    
PKA    
Glucagon    
GR    
cAMP    
P14-3-3    
Bad    
Bcl-xl    
Bad-14-3-3    
Bax    
AdCy    
GSK-3    
PARP    
ICAD    
gelsolin    
CAD    
NIK    
RIP-deubi    RIP, deubiquinated
smac    
P    
C6    
