# Supplementary material for: ON/OFF and Beyond - A Boolean Model of Apoptosis
Source: PLoS Comput Biol. 2009 Dec 11;5(12):e1000595. doi: 10.1371/journal.pcbi.1000595 (PMC2781112; doi:10.1371/journal.pcbi.1000595)
Supplement: Protocol S3 — The model can be opened with CNA which is a package for MATLAB and is available for free for academic use on http://www.mpi-magdeburg.mpg.de/projects/cna/cna.html. The needed MATLAB license is with costs. The download includes a manual. After starting CNA a new project has to be declared using the given folder ‘ApoptosisModel’ as subdirectory which also includes the network map (apoptosismap.bmp). The textboxes are optimized for width 0.01, height 0.02 and font size 8. To reproduce the logical steady state simulation always first set the default scenario. (0.09 MB ZIP) [file pcbi.1000595.s007.zip › ApoptosisModel/reactions]

1FASL=1FAS	1 FASL = 1 FAS	|	#	0 4 0 526 84 1 1 0
2FASL=2FAS	2 FASL = 2 FAS	|	#	0 4 0 553 84 1 1 0
1FAS+FADD=1DISC*	1 FAS + 1 FADD = 1 DISC*	|	#	0 4 0 527 232 1 1 0
2FAS+FADD=2DISC*	2 FAS + 1 FADD = 2 DISC*	|	#	0 4 0 548 232 1 1 0
1DISC*+proC8=C8*-DISC*	1 DISC* + 1 proC8 = 1 C8*-DISC*	|	#	0 4 0 527 322 1 1 0
2DISC*+C8=2C8*-DISC*	2 DISC* + 1 proC8 = 2 C8*-DISC*	|	#	0 4 0 546 322 1 1 0
C8*-DISC*+FLIP=C8*-FLIP	1 C8*-DISC* + 1 FLIP = 1 C8*-FLIP	|	#	0 4 0 655 355 1 1 1
1C8*-DISC*=1C8*	1 C8*-DISC* = 1 C8*	|	#	0 4 0 543 379 1 1 0
2C8*=2C3*(p20)	2 C8* = 2 C3*p20	|	#	0 4 0 555 435 1 1 0
C3*(p17)=C3*-XIAP	1 C3*p17 = 1 C3*-XIAP	|	#	0 4 0 600 506 1 1 1
proC8+complex2=C8*-complex2	1 proC8 + 1 complex2 = 1 C8*-comp2	|	#	0 3 0 401 374 1 1 1
C8*-complex2=1C8*	1 C8*-comp2 = 1 C8*	|	#	0 3 0 493 408 1 1 1
T2RL=T2R	1 T2RL = 1 T2R	|	#	0 4 0 665 77 1 1 1
proC8+T2R=C8*	1 proC8 + 1 T2R = 1 C8*	|	#	0 4 0 585 308 1 1 1
cyt-c+smac=Apaf-1	1 cyt-c + 1 smac = 1 Apaf-1	|	#	0 4 0 1129 356 1 1 1
smac=smac-XIAP	1 smac = 1 smac-XIAP	|	#	0 4 0 690 450 1 1 1
NF-kB=I-kBalpha	1 NF-kB = 1 I-kBa	|	#	0 10 1 1152 213 1 1 1
NF-kB=2FLIP	1 NF-kB = 2 FLIP	|	#	0 10 0 608 257 1 1 1
NF-kB=A20	1 NF-kB = 1 A20	|	#	0 10 0 943 212 1 1 1
no_A20=complex1-IKK*	1 !A20 = 1 comp1-IKK*	|	#	0 10 1 787 216 1 1 1
NF-kB=2XIAP	1 NF-kB = 2 XIAP	|	#	0 10 0 402 572 1 1 1
housekeeping=1FLIP	1 housekeeping = 1 FLIP	|	#	0 10 0 624 257 1 1 1
housekeeping=1XIAP	1 housekeeping = 1 XIAP	|	#	0 10 0 363 468 1 1 1
housekeeping=[C8]	1 housekeeping = 1 proC8	|	#	0 0 0 440 261 1 1 1
C9*=2C3(p20)*	1 C9* = 2 C3*p20	|	#	0 4 0 598 469 1 1 1
TNF=TNFR-1	1 TNF = 1 TNFR-1	|	#	0 2 0 299 66 1 1 1
TNFR-1+RIP+TRADD+TRAF2+c-IAP=complex1	1 TNFR-1 + 1 c-IAP + 1 RIP + 1 TRADD + 1 TRAF2 = 1 complex1	|	#	0 2 0 388 132 1 1 1
TNF_input	= 1 TNF	|	0	0 0 0 277 31 1 1 1
T2RL_input	= 1 T2RL	|	0	0 0 0 676 31 1 1 1
IL-1_input	= 1 IL-1	|	0	0 0 0 880 31 1 1 1
UV_input	= 1 UV	|	0	0 0 0 1152 31 1 1 1
complex1+[IKK]=complex1-IKK*	1 complex1 + 1 IKKdeact = 1 comp1-IKK*	|	#	0 2 0 734 172 1 1 1
housekeeping=[IKK]	1 housekeeping = 1 IKKdeact	|	#	0 0 0 716 94 1 1 1
NF-kB=I-kBbeta	1 NF-kB = 1 I-kBb	|	#	0 10 1 1152 252 1 1 1
NF-kB=I-kBepsilon	1 NF-kB = 1 I-kBe	|	#	0 10 1 1152 289 1 1 1
NF-kB=2c-IAP	1 NF-kB = 2 c-IAP	|	#	0 10 0 318 572 1 1 1
C3*-XIAP=BIR1-2	1 C3*-XIAP = 1 BIR1-2	|	#	0 4 0 797 492 1 1 1
insulin_input	= 1 Insulin	|	0	0 0 0 126 31 1 1 1
Insulin+no_IRS-P2=IR	1 Insulin + 1 !IRS-P2 = 1 IR	|	#	0 4 0 100 106 1 1 1
IR+[IRS]=IRS-P	1 IR + 1 IRS = 1 IRS-P	|	#	0 4 0 100 172 1 1 1
IRS-P=PI3K	1 IRS-P = 1 PI3K	|	#	0 4 0 126 219 1 1 1
PI3K=PIP3	1 PI3K = 1 PIP3	|	#	0 4 0 126 264 1 1 1
PI3K=Rac	1 PI3K = 1 Rac	|	#	0 4 0 73 327 1 1 1
PIP3=PDK1	1 PIP3 = 1 PDK1	|	#	0 4 0 126 310 1 1 1
Rac=Pak1	1 Rac = 1 Pak1	|	#	0 4 0 38 378 1 1 1
PDK1=PKB	1 PDK1 = 1 PKB	|	#	0 4 0 239 334 1 1 1
PDK1=PKC	1 PDK1 = 1 PKC	|	#	0 4 0 126 355 1 1 1
Pak1=Raf	1 Pak1 = 1 Raf	|	#	0 4 0 177 425 1 1 1
Pak1=MEK	1 Pak1 = 1 MEK	|	#	0 4 0 38 453 1 1 1
PKC=Raf	1 PKC = 1 Raf	|	#	0 4 0 177 407 1 1 1
IRS-P=Shc	1 IRS-P = 1 Shc	|	#	0 4 0 82 408 1 1 1
Shc=Grb2-SOS	1 Shc = 1 Grb2-SOS	|	#	0 4 0 118 481 1 1 1
Grb2-SOS=Ras	1 Grb2-SOS = 1 Ras	|	#	0 4 0 130 539 1 1 1
Ras=ERK1/2	1 Ras = 1 ERK1/2	|	#	0 4 0 108 589 1 1 1
Ras=p38	1 Ras = 1 p38	|	#	0 4 0 129 589 1 1 1
housekeeping=[IRS]	1 housekeeping = 1 IRS	|	#	0 0 0 191 208 1 1 1
TNF+[IRS]=IRS-P2	1 TNF + 1 IRS = 1 IRS-P2	|	#	0 4 0 212 89 1 1 1
housekeeping=RIP	1 housekeeping = 1 RIP	|	#	0 0 0 221 179 1 1 1
housekeeping=TRADD	1 housekeeping = 1 TRADD	|	#	0 0 0 221 139 1 1 1
housekeeping=TRAF2	1 housekeeping = 1 TRAF2	|	#	0 10 0 221 209 1 1 1
housekeeping=FADD	1 housekeeping = 1 FADD	|	#	0 0 0 495 261 1 1 1
PI3K+[IKK]=IKK*	1 IKKdeact + 1 PI3K = 1 IKK*	|	#	0 4 0 881 123 1 1 1
Raf+[IKK]=IKK*	1 IKKdeact + 1 Raf = 1 IKK*	|	#	0 4 0 881 142 1 1 1
1C3*(p20)=1C3*(p17)	1 C3*p20 = 1 C3*p17	|	#	0 4 0 551 491 1 1 0
2C3*(p20)+2!XIAP=2C3*(p17)	2 !XIAP + 2 C3*p20 = 2 C3*p17	|	#	0 4 0 497 505 1 1 0
1C8*=1C3*(p20)	1 C8* = 1 C3*p20	|	#	0 4 0 542 435 1 1 0
NF-kB=TRAF2	1 NF-kB = 1 TRAF2	|	#	0 10 0 285 259 1 1 1
IL-1+[IKK]=IKK*	1 IL-1 + 1 IKKdeact = 1 IKK*	|	#	0 4 0 881 103 1 1 1
housekeeping+no_P=Bid	1 housekeeping + 1 !P = 1 Bid	|	#	0 4 0 716 296 1 1 1
Apaf-1=apoptosome	1 Apaf-1 = 1 apopto	|	#	0 4 0 1183 381 1 1 1
apoptosome=C9*	1 apopto = 1 C9*	|	#	0 4 0 1184 438 1 1 1
1FasL_input	= 1 FASL	|	0	0 0 0 519 31 1 1 1
2FasL_input	= 2 FASL	|	0	0 0 0 556 31 1 1 1
housekeeping=1c-IAP	1 housekeeping = 1 c-IAP	|	#	0 10 0 266 497 1 1 1
C3*(p17)+c-IAP=C3*-c-IAP	1 C3*p17 + 1 c-IAP = 1 C3*-c-IAP	|	#	0 4 0 352 537 1 1 1
no_BIR1-2=C3*(p17)	1 !BIR1-2 = 1 C3*p17	|	#	0 5 1 617 525 1 1 1
no_PKA=Raf	1 !PKA = 1 Raf	|	#	0 5 1 223 382 1 1 1
PKB=IRS-P	1 PKB = 1 IRS-P	|	#	0 5 1 164 214 1 1 1
no_PKC=IRS-P	1 !PKC = 1 IRS-P	|	#	0 5 1 149 214 1 1 1
Glucagon_input	= 1 Glucagon	|	0	0 0 0 49 31 1 1 1
PKB=BAD	1 PKB = 1 Bad	|	#	0 4 0 769 333 1 1 1
housekeeping=P14-3-3	1 housekeeping = 1 P14-3-3	|	#	0 0 0 756 367 1 1 1
Bax=cyt-c	1 Bax = 1 cyt-c	|	#	0 4 0 1059 418 1 1 1
Bax=smac	1 Bax = 1 smac	|	#	0 4 0 957 356 1 1 1
Glucagon=GR	1 Glucagon = 1 GR	|	#	0 4 0 50 85 1 1 1
GR=AdCy	1 GR = 1 AdCy	|	#	0 4 0 50 143 1 1 1
cAMP=PKA	1 cAMP = 1 PKA	|	#	0 4 0 50 257 1 1 1
NF-kB=Bcl-xl	1 NF-kB = 1 Bcl-xl	|	#	0 10 0 981 234 1 1 1
TNF=JNK	1 TNF = 1 JNK	|	#	0 2 0 233 230 1 1 1
no_NF-kB=JNK	1 !NF-kB = 1 JNK	|	#	0 10 1 247 230 1 1 1
tBid=Bax	1 tBid = 1 Bax	|	#	0 4 0 915 281 1 1 1
UV=Bax	1 UV = 1 Bax	|	#	0 4 0 963 255 1 1 1
no_UV=Bcl-xl	1 !UV = 1 Bcl-xl	|	#	0 4 0 929 168 1 1 1
BAD+P14-3-3=BAD-14-3-3	1 P14-3-3 + 1 Bad = 1 Bad-14-3-3	|	#	0 4 0 827 406 1 1 1
no_BAD-14-3-3+no_Bcl-xl=Bax	1 !Bcl-xl + 1 !Bad-14-3-3 = 1 Bax	|	#	0 4 0 915 299 1 1 1
AdCy=cAMP	1 AdCy = 1 cAMP	|	#	0 4 0 49 200 1 1 1
no_PKB=GSK-3	1 !PKB = 1 GSK-3	|	#	0 4 0 286 357 1 1 1
housekeeping+no_2C3*(p17)=PARP	2 !C3*p17 + 1 housekeeping = 1 PARP	|	#	0 4 0 667 738 1 1 1
no_C3*(p17)=Bcl-xl	1 !C3*p17 = 1 Bcl-xl	|	#	0 5 0 927 333 1 1 1
no_PARP+no_ICAD=CAD	1 !PARP + 1 !ICAD = 1 CAD	|	#	0 4 0 581 694 1 1 1
housekeeping+no_2C3*(p17)=ICAD	2 !C3*p17 + 1 housekeeping = 1 ICAD	|	#	0 4 0 644 645 1 1 1
housekeeping+no_C3*(p17)=gelsolin	1 !C3*p17 + 1 housekeeping = 1 gelsolin	|	#	0 4 0 474 700 1 1 1
CAD+no_PARP+no_gelsolin=apoptosis	1 !PARP + 1 !gelsolin + 1 CAD = 1 apoptosis	|	#	0 4 0 548 750 1 1 1
2C3*(p17)=C9*	2 C3*p17 = 1 C9*	|	#	0 5 1 1173 504 1 1 0
apoptosis_output	1 apoptosis =	|	#	0 0 0 549 804 1 1 1
C8*-DISC*+no_FLIP=C8*	1 C8*-DISC* + 1 !FLIP = 1 C8*	|	#	0 4 0 575 392 1 1 1
2C8*-DISC*=2C8*	2 C8*-DISC* = 2 C8*	|	#	0 4 0 559 379 1 1 0
NIK+[IKK]=IKK*	1 IKKdeact + 1 NIK = 1 IKK*	|	#	0 4 0 912 85 1 1 1
complex1=NIK	1 complex1 = 1 NIK	|	#	0 2 0 418 80 1 1 1
RIP-deubi+complex1+FADD=complex2	1 complex1 + 1 FADD + 1 RIP-deubi = 1 complex2	|	#	0 3 0 402 253 1 1 1
smac-mimetics_input	= 1 smac-mimetics	|	0	0 0 0 1014 31 1 1 1
smac-mimetics=smac	1 smac-mimetics = 1 smac	|	#	0 3 0 1011 304 1 1 1
no_smac=c-IAP	1 !smac = 1 c-IAP	|	#	0 5 1 326 534 1 1 1
smac=RIP-deubi	1 smac = 1 RIP-deubi	|	#	0 3 0 521 188 1 1 1
smac-XIAP+1C8*=2C3*(p17)	1 C8* + 1 smac-XIAP = 2 C3*p17	|	#	0 4 0 567 493 1 1 0
T2R=P	1 T2R = 1 P	|	#	0 4 0 665 132 1 1 1
C8*+P=tBid	1 C8* + 1 P = 1 tBid	|	#	0 4 0 769 267 1 1 1
C3*(p17)=C6	1 C3*p17 = 1 C6	|	#	0 5 1 444 448 1 1 1
C6=C8*	1 C6 = 1 C8*	|	#	0 5 1 493 428 1 1 1
no_I-kBalpha+no_I-kBepsilon=NF-kB	1 !I-kBa + 1 !I-kBe = 1 NF-kB	|	#	0 4 0 1209 192 1 1 1
housekeeping+no_complex1-IKK*+no_IKK*+no_2UV=I-kBbepsilon	2 !UV + 1 !IKK* + 1 housekeeping + 1 !comp1-IKK* = 1 I-kBe	|	#	0 4 0 1067 251 1 1 1
housekeeping+no_complex1-IKK*+no_IKK*+no_2UV=I-kBalpha	2 !UV + 1 !IKK* + 1 housekeeping + 1 !comp1-IKK* = 1 I-kBa	|	#	0 4 0 1069 221 1 1 1
housekeeping+no_complex1-IKK*+no_IKK*+no_2UV=I-kBbeta	2 !UV + 1 !IKK* + 1 housekeeping + 1 !comp1-IKK* = 1 I-kBb	|	#	0 4 0 1068 278 1 1 1
C8*+no_XIAP=C3*(p17)	1 C8* + 1 !XIAP = 1 C3*p17	|	#	0 4 0 520 499 1 1 1
2_UV_input	= 2 UV	|	0	0 0 0 1192 31 1 1 1
