# Supplementary material for: ON/OFF and Beyond - A Boolean Model of Apoptosis
Source: PLoS Comput Biol. 2009 Dec 11;5(12):e1000595. doi: 10.1371/journal.pcbi.1000595 (PMC2781112; doi:10.1371/journal.pcbi.1000595)
Supplement: Protocol S3 — The model can be opened with CNA which is a package for MATLAB and is available for free for academic use on http://www.mpi-magdeburg.mpg.de/projects/cna/cna.html. The needed MATLAB license is with costs. The download includes a manual. After starting CNA a new project has to be declared using the given folder ‘ApoptosisModel’ as subdirectory which also includes the network map (apoptosismap.bmp). The textboxes are optimized for width 0.01, height 0.02 and font size 8. To reproduce the logical steady state simulation always first set the default scenario. (0.09 MB ZIP) [file pcbi.1000595.s007.zip › ApoptosisModel/reactions_notes]

1FASL=1FAS    
2FASL=2FAS    
1FAS+FADD=1DISC*    
2FAS+FADD=2DISC*    
1DISC*+proC8=C8*-DISC*    
2DISC*+C8=2C8*-DISC*    
C8*-DISC*+FLIP=C8*-FLIP    
1C8*-DISC*=1C8*    
2C8*=2C3*(p20)    
C3*(p17)=C3*-XIAP    
proC8+complex2=C8*-complex2    
C8*-complex2=1C8*    
T2RL=T2R    
proC8+T2R=C8*    
cyt-c+smac=Apaf-1    
smac=smac-XIAP    
NF-kB=I-kBalpha    
NF-kB=2FLIP    
NF-kB=A20    
no_A20=complex1-IKK*    
NF-kB=2XIAP    
housekeeping=1FLIP    
housekeeping=1XIAP    
housekeeping=[C8]    
C9*=2C3(p20)*    
TNF=TNFR-1    
TNFR-1+RIP+TRADD+TRAF2+c-IAP=complex1    
TNF_input    
T2RL_input    
IL-1_input    
UV_input    
complex1+[IKK]=complex1-IKK*    
housekeeping=[IKK]    
NF-kB=I-kBbeta    
NF-kB=I-kBepsilon    
NF-kB=2c-IAP    
C3*-XIAP=BIR1-2    
insulin_input    
Insulin+no_IRS-P2=IR    
IR+[IRS]=IRS-P    
IRS-P=PI3K    
PI3K=PIP3    
PI3K=Rac    
PIP3=PDK1    
Rac=Pak1    
PDK1=PKB    
PDK1=PKC    
Pak1=Raf    
Pak1=MEK    
PKC=Raf    
IRS-P=Shc    
Shc=Grb2-SOS    
Grb2-SOS=Ras    
Ras=ERK1/2    
Ras=p38    
housekeeping=[IRS]    
TNF+[IRS]=IRS-P2    
housekeeping=RIP    
housekeeping=TRADD    
housekeeping=TRAF2    
housekeeping=FADD    
PI3K+[IKK]=IKK*    
Raf+[IKK]=IKK*    
1C3*(p20)=1C3*(p17)    
2C3*(p20)+2!XIAP=2C3*(p17)    
1C8*=1C3*(p20)    
NF-kB=TRAF2    
IL-1+[IKK]=IKK*    
housekeeping+no_P=Bid    
Apaf-1=apoptosome    
apoptosome=C9*    
1FasL_input    
2FasL_input    
housekeeping=1c-IAP    
C3*(p17)+c-IAP=C3*-c-IAP    
no_BIR1-2=C3*(p17)    
no_PKA=Raf    
PKB=IRS-P    
no_PKC=IRS-P    
Glucagon_input    
PKB=BAD    
housekeeping=P14-3-3    
Bax=cyt-c    
Bax=smac    
Glucagon=GR    
GR=AdCy    
cAMP=PKA    
NF-kB=Bcl-xl    
TNF=JNK    
no_NF-kB=JNK    
tBid=Bax    
UV=Bax    
no_UV=Bcl-xl    
BAD+P14-3-3=BAD-14-3-3    
no_BAD-14-3-3+no_Bcl-xl=Bax    
AdCy=cAMP    
no_PKB=GSK-3    
housekeeping+no_2C3*(p17)=PARP    
no_C3*(p17)=Bcl-xl    
no_PARP+no_ICAD=CAD    
housekeeping+no_2C3*(p17)=ICAD    
housekeeping+no_C3*(p17)=gelsolin    
CAD+no_PARP+no_gelsolin=apoptosis    
2C3*(p17)=C9*    
apoptosis_output    
C8*-DISC*+no_FLIP=C8*    
2C8*-DISC*=2C8*    
NIK+[IKK]=IKK*    
complex1=NIK    
RIP-deubi+complex1+FADD=complex2    
smac-mimetics_input    
smac-mimetics=smac    
no_smac=c-IAP    
smac=RIP-deubi    
smac-XIAP+1C8*=2C3*(p17)    
T2R=P    
C8*+P=tBid    
C3*(p17)=C6    
C6=C8*    Cowling and Downward 2002, ;:;Murphy et al 2004
no_I-kBalpha+no_I-kBepsilon=NF-kB    
housekeeping+no_complex1-IKK*+no_IKK*+no_2UV=I-kBbepsilon    
housekeeping+no_complex1-IKK*+no_IKK*+no_2UV=I-kBalpha    
housekeeping+no_complex1-IKK*+no_IKK*+no_2UV=I-kBbeta    
C8*+no_XIAP=C3*(p17)    
2_UV_input    
